# Supplementary material for: Integrative Analysis of the Transcriptome and Metabolome Reveals the Developmental Mechanisms and Metabolite Biosynthesis of the Tuberous Roots of Tetrastigma hemsleyanum
Source: Molecules. 2023 Mar 13;28(6):2603. doi: 10.3390/molecules28062603 (PMC10054749; doi:10.3390/molecules28062603)
Supplement: Supplementary file 1 [file molecules-28-02603-s001.zip]

Archive with 6 entries (4 files):
- molecules-2151243-supplementary/
- molecules-2151243-supplementary/Supplementary Table S1.xlsx
- molecules-2151243-supplementary/Supplementary Table S2.xlsx
- molecules-2151243-supplementary/__MACOSX/
- molecules-2151243-supplementary/__MACOSX/._Supplementary Table S1.xlsx
- molecules-2151243-supplementary/__MACOSX/._Supplementary Table S2.xlsx
