# Supplementary material for: Integrative Analysis of the Transcriptome and Metabolome Reveals the Developmental Mechanisms and Metabolite Biosynthesis of the Tuberous Roots of Tetrastigma hemsleyanum
Source: Molecules. 2023 Mar 13;28(6):2603. doi: 10.3390/molecules28062603 (PMC10054749; doi:10.3390/molecules28062603)
Supplement: Supplementary file 1 [file molecules-28-02603-s001.zip › molecules-2151243-supplementary/Supplementary Table S1.xlsx]

## Sheet: Sheet1
Module	I	II	III
	Gene ID	Gene ID	Gene ID
Steel blue	0	0	0
Turquoise	WAXY (TRINITY_DN10173_c0_g1)	0	IAA2 (TRINITY_DN9342_c0_g1)
	glgA1 (TRINITY_DN1017_c0_g1)
	glgA2 (TRINITY_DN17288_c0_g1)
	glgA3 (TRINITY_DN6618_c0_g1)
	otsB3 (TRINITY_DN18857_c0_g1)
	TREH (TRINITY_DN1989_c0_g1)
	TPS3 (TRINITY_DN5599_c0_g1)
	AMY2 (TRINITY_DN8760_c0_g1)
	ISA2 (TRINITY_DN47585_c0_g1)
Light cyan	0	CYP75A (TRINITY_DN17935_c0_g1)	SAUR8 (TRINITY_DN21582_c0_g1)
			IAA6 (TRINITY_DN32930_c0_g1)
Midnight blue	0	COMT1 (TRINITY_DN34677_c1_g1)	0
Violet	0	0	0
Table S1: The DEGs related to specific pathways in the five modules
