# Supplementary material for: Integrative Analysis of the Transcriptome and Metabolome Reveals the Developmental Mechanisms and Metabolite Biosynthesis of the Tuberous Roots of Tetrastigma hemsleyanum
Source: Molecules. 2023 Mar 13;28(6):2603. doi: 10.3390/molecules28062603 (PMC10054749; doi:10.3390/molecules28062603)
Supplement: Supplementary file 1 [file molecules-28-02603-s001.zip › molecules-2151243-supplementary/Supplementary Table S2.xlsx]

## Sheet: Sheet1
Gene ID	Annoted Name	Primer
TRINITY_DN952_c0_g1	PAL1	F: TCAAGGGAGCAGAAATCGCCATG
		R: GGAGGAGATTAAGCCCAAGGAGTTC
TRINITY_DN619_c0_g2	PAL2	F: GCGACCATTGAGACCACCTTCTG
		R: TACTCCTCCACCATCCGCTTCAC
TRINITY_DN619_c0_g1	PAL3	F: CGTCACTCCATGCTTGCCTCTG
		R: CCAGTGAGAAGACCAGCAATGTAGG
TRINITY_DN30095_c0_g2	PAL7	F: TTGAAGAGCACGGTGAAGAAGACTG
		R: AGGCAAACACATATTCCCTGTCCAC
TRINITY_DN168_c0_g1	PER1	F: CGGGACTCTGTCGTTGCTTTGG
		R: GCTGTATTGAGGCTCGCTGTGG
TRINITY_DN1020_c0_g1	PER1B	F: ACCAAACTTGCTCCGCTTGACC
		R: CCGCCATTGAAGAGTGCCTGATC
TRINITY_DN818_c0_g1	CYP98A1	F: TGGTTATTGCGGGCATGGACAC
		R: TCTGCTTGAACCTTCTGTTGGACTC
TRINITY_DN4793_c0_g1	CYP98A2	F: TGTGTAACCAAGGAGGCATTAAGGC
		R: ACGCCCCAAAGCCCATACATTTAC
TRINITY_DN6923_c0_g1	SAUR2	F: AGAGCAGTTCTTCATCCCAAATCCC
		R: CGCTACCCGCTTCTTCTTTCCC
TRINITY_DN43611_c0_g1	CCR	F: GAGATGGATCTGGTGGTGGTGAATC
		R: GGACATAGGCTTGAACGGAATTTGC
TRINITY_DN7444_c0_g1	CSE	F: CGCCACCATGCTCATGTACTTCC
		R: GTCAGCCATCCCGAACAACAGTC
TRINITY_DN3888_c0_g1	CYP84A	F: GGATGGGCAGGACGAGTTCATAAC
		R: CTTGGCGAGTCTGGCGTTGAG
Table S2: Gene-specific primers and base sequences
